# Supplementary material for: Longitudinal Patterns of Suicidality Among Heroin Users in Johannesburg, South Africa: A Need for Suicide Screening and Intervention
Source: Front Psychiatry. 2022 May 31;13:883878. doi: 10.3389/fpsyt.2022.883878 (PMC9193372; doi:10.3389/fpsyt.2022.883878)
Supplement: Supplementary file 1 [file Table_1.XLSX]

## Sheet: BL Outcomes
				High Suicidality score BL
Variable	Category	Overall		0-16		>=17		p-value	RR for suicidality
		n	%	n	row %	n	row %		RR	95% CI for RR
n		300		145	48.3333	155	51.6667
Rehab details
Rehab outcome	Completed the entire programme	168	56.1873	89	52.9762	79	47.0238		1	reference
	RHT	96	32.107	38	39.5833	58	60.4167	0.0791	1.1627	0.98265	1.37575
	Dismissed	25	8.3612	13	52	12	48	0.9434	1.01136	0.74052	1.38125
	Transferred to another facility before completion	6	2.00669
	Absconded	1	0.334448
	Other	3	1.00334
	Missing	1
Participant history
Age at enrolment: median (IQR) (RR is per year of age)		27 (23-30)		27 (23-31)		26 (23-30)		0.1542	0.98514	0.96506	1.00564
Gender	Male	256	85.3333	125	48.8281	131	51.1719		1	reference
	Female	44	14.6667	20	45.4545	24	54.5455	0.6715	1.06593	0.79355	1.43179
Number of children (grouped)	0	177	59	86	48.5876	91	51.4124		1	reference
	1	84	28	37	44.0476	47	55.9524	0.4854	1.0883	0.85804	1.38036
	2 or more	39	13	22	56.4103	17	43.5897	0.4004	0.84784	0.5771	1.24561
Employment status	Employed	162	54	87	53.7037	75	46.2963		1	reference
	Unemployed	135	45	58	42.963	77	57.037	0.1346	1.13107	0.96253	1.32913
	Scholar	3	1
HLOE (grouped)	Up to Grade 9	43	14.3333	24	55.814	19	44.186	0.4507	0.86813	0.60116	1.25364
	Grade 10-11 / Tech cert	167	55.6667	82	49.1018	85	50.8982		1	reference
	Matric	48	16	21	43.75	27	56.25	0.5001	1.10515	0.82646	1.47781
	Tertiary/Cert	42	14	18	42.8571	24	57.1429	0.4516	1.12269	0.83062	1.51746
Living companions	Living alone	64	21.33	33	51.5625	31	48.4375	0.676	0.93646	0.68829	1.27411
	Living with family in main house	116	38.67	56	48.2759	60	51.7241		1	reference
	Living with family in backroom	87	29	40	45.977	47	54.023	0.7447	1.04444	0.80395	1.35688
	Living with friends	31	10.33	15	48.3871	16	51.6129	0.9912	0.99785	0.68	1.46427
	Other	2	0.67
Accommodation	Homeless/living on the streets	53	17.67	26	49.0566	27	50.9434	0.9843	0.99775	0.79736	1.24851
	Zozo/shack/informal housing	58	19.33	27	46.5517	31	53.4483	0.7957	1.02823	0.83288	1.26941
	Formal house/flat/apartment	188	62.67	92	48.9362	96	51.0638		1	reference
	Shelter
	Other	1	0.33
Previous rehab	Inpatient	116	38.67	58	50	58	50	0.6487	0.94845	0.75532	1.19097
	Outpatient	113	37.67	52	46.0177	61	53.9823	0.5291	1.0739	0.86007	1.3409
	Either	187	62.3	88	47.0588	99	52.9412	0.5734	1.06828	0.84885	1.34442
Age at first substance use: mean (SD) (RR is per year of age)		14.5 (2.8)		14.7 (3.1)		14.3 (2.5)		0.3012	0.98102	0.94603	1.01731
Duration substance use (y): median (IQR) (RR is per year of use)		11 (8-16)		11 (9-16)		11 (8-16)		0.3714	0.99072	0.97068	1.01118
Age at first nyaope use: median (IQR) (RR is per year of age)		19 (17-22)		19 (17-23)		19 (17-22)		0.4223	0.98998	0.96593	1.01463
Duration nyaope use (y): median (IQR) (RR is per year of use)		7 (4-9)		7 (5-9)		6 (4-9)		0.232	0.98062	0.94966	1.0126
Method of nyaope use (IV vs smoking)	IV	86	28.6667	40	46.5116	46	53.4884	0.6857	1.05014	0.82861	1.33089
	Smoking	214	71.3333	105	49.0654	109	50.9346		1	reference
Use of cannabis without nyaope	No	241	80.3333	121	50.2075	120	49.7925		1	reference
	Yes	59	19.6667	24	40.678	35	59.322	0.1637	1.19138	0.93119	1.52429
HIV status	HIV positive	44	18.8841	23	52.2727	21	47.7273	0.6311	0.92045	0.65622	1.29108
	HIV negative	189	81.1159	91	48.1481	98	51.8519		1	reference
	Unknown	67
OTI Drug Use
Nyaope	Abstinence	0	0
	Use	300	100
Cannabis	Abstinence	41	13.6667	23	56.0976	18	43.9024		1	reference
	Use	259	86.3333	122	47.1042	137	52.8958	0.3164	1.20485	0.83674	1.73489
Other opiates	Abstinence	278	92.6667	139	50	138	49.6403		1	reference
	Use	22	7.33333	5	22.7273	17	77.2727	0.0008	1.55105	1.20123	2.00275
Alcohol	Abstinence	251	83.6667	127	50.5976	124	49.4024		1	reference
	Use	49	16.3333	18	36.7347	31	63.2653	0.05	1.28061	0.99996	1.64003
Crystal meth	Abstinence	242	80.6667	123	50.8264	119	49.1736		1	reference
	Use	58	19.3333	22	37.931	36	62.069	0.0556	1.26224	0.99441	1.60222
Cocaine	Abstinence	222	74	111	50	111	50		1	reference
	Use	78	26	34	43.5897	44	56.4103	0.315	1.12821	0.89167	1.42749
Hallucinogens	Abstinence	300	100
	Use	0	0
Tranquilisers	Abstinence	293	97.6667
	Use	7	2.33333
Mandrax	Abstinence	245	81.6667	120	48.9796	125	51.0204		1	reference
	Use	55	18.3333	25	45.4545	30	54.5455	0.6285	1.06909	0.81558	1.40139
Inhalants	Abstinence	299	99.6667
	Use	1	0.333333
Tobacco	Abstinence	3	1
	Use	297	99
Number of substances (from OTI) (excl. tobacco) (grouped)	0	0	0
	1	22	7.33333	14	63.6364	8	36.3636		1	reference
	2	116	38.6667	67	57.7586	49	42.2414	0.6201	1.16164	0.64243	2.10046
	3 or more	162	54	64	39.5062	98	60.4938	0.0783	1.66358	0.94398	2.93171
Nyaope and/or cannabis user ONLY	No	173	57.6667	71	41.0405	102	58.9595	0.0048	1.4128	1.11114	1.79636
	Yes	127	42.3333	74	58.2677	53	41.7323		1	reference
OTI Injecting and Sexual Practice
OTI injecting subtotal: median (IQR) (RR is per point)		0 (0-10)		0 (0-9)		0 (0-10)		0.7729	0.99792	0.98393	1.01212
OTI sexual behaviour subtotal: median (IQR) (RR is per point)		2 (0-6)		0 (0-5)		2 (0-6)		0.1157	1.01856	0.99549	1.04217
OTI Injecting and Sexual behaviour total: median (IQR) (RR is per point)		5 (0-12)		4 (0-12)		6 (0-13)		0.6695	1.0025	0.99109	1.01403
IV user	Non-user (no times injected)	211	70.3333	101	47.8673	110	52.1327		1	reference
	IV user (injected at least once in last month)	89	29.6667	44	49.4382	45	50.5618	0.8049	0.96987	0.76084	1.23632
Sexual partner/s	No	146	48.6667	75	51.3699	71	48.6301		1	reference
	Yes	154	51.3333	70	45.4545	84	54.5455	0.3074	1.12164	0.89977	1.39822
OTI Social Functioning
OTI Social Functioning total: median (IQR) (RR is per point)		27 (23-31)		26 (22-30)		27 (23-32)		0.0625	1.01869	0.99903	1.03874
OTI Crime
OTI Crime total: median (IQR) (RR is per point)		4 (1-6)		3 (1-5)		4 (2-7)		<.0001	1.05819	1.03135	1.08573
Engaged in crime	No	49	16.3333	28	57.1429	21	42.8571		1	reference
	Yes	251	83.6667	117	46.6135	134	53.3865	0.2098	1.24568	0.88367	1.756
OTI General Health
OTI General Health total: median (IQR) (RR is per point)		20 (15-24)		18 (13-22)		22 (17-26)		<.0001	1.03247	1.02166	1.0434
MINI
Mental illness (excl. ASPD)	No	152	50.6667	99	65.1316	53	34.8684		1	reference
	Yes	148	49.3333	46	31.0811	102	68.9189	<.0001	1.97654	1.55058	2.51952

## Sheet: 9 month outcomes
		High Suicidality score at 9m
Variable	Category	0-16		>=17		p-value	RR for suicidality
		n	row %	n	row %		RR	95% CI for RR
n		155	73.8095	55	26.1905
Enrolment information
Rehab outcome	Completed the entire programme	94	74.6032	32	25.3968		1	reference
	RHT	42	70	18	30	0.5042	1.18125	0.72452	1.92591
	Dismissed	13	76.4706	4	23.5294	0.869	0.92647	0.37378	2.29641
	Transferred to another facility before completion
	Absconded
	Other
	Missing
Participant history
Age at enrolment: median (IQR) (RR is per year of age)		27 (24-31)		26 (23-29)		0.2271	0.97181	0.92775	1.01796
Gender	Male	139	76.3736	43	23.6264		1	reference
	Female	16	57.1429	12	42.8571	0.0199	1.81395	1.09895	2.99416
Number of children (grouped)	0	101	80.1587	25	19.8413		1	reference
	1	38	65.5172	20	34.4828	0.0299	1.73793	1.05515	2.86253
	2 or more	16	61.5385	10	38.4615	0.0305	1.93846	1.06423	3.53084
Employment status	Employed	93	79.4872	24	20.5128		1	reference
	Unemployed	60	65.9341	31	34.0659	0.0296	1.66071	1.05144	2.62305
	Scholar
HLOE (grouped)	Up to Grade 9	21	75	7	25	0.9444	0.975	0.47844	1.98691
	Grade 10-11 / Tech cert	87	74.359	30	25.641		1	reference
	Matric	26	72.2222	10	27.7778	0.7972	1.08333	0.58836	1.99471
	Tertiary/Cert	21	45.6522	8	17.3913	0.8295	1.07586	0.55299	2.09312
Living companions	Living alone	20	60.6061	13	39.3939	0.0498	1.76335	1.00051	3.1078
	Living with family in main house	73	77.6596	21	22.3404		1	reference
	Living with family in backroom	51	79.6875	13	20.3125	0.7615	0.90923	0.49184	1.68081
	Living with friends	11	57.8947	8	42.1053	0.0553	1.88471	0.98576	3.60346
	Other
Accommodation	Homeless/living on the streets	13	50	13	50	0.0026	2.10294	1.29659	3.41077
	Zozo/shack/informal housing	33	80.4878	8	19.5122	0.5731	0.82066	0.41267	1.63202
	Formal house/flat/apartment	109	76.2238	34	23.7762		1	reference
	Shelter
	Other
Previous rehab	Inpatient	60	76.9231	18	23.0769	0.4355	0.82328	0.50499	1.3422
	Outpatient	58	72.5	22	27.5	0.7342	1.08333	0.68252	1.71953
	Either	101	76.5152	31	23.4848	0.2429	0.76326	0.48499	1.20118
Age at first substance use: mean (SD) (RR is per year of age)		14.7 (2.8)		14.3 (2.5)		<.0001	0.83699	0.77587	0.90293
Duration substance use (y): median (IQR) (RR is per year of use)		13 (9-16)		11 (8-15)		0.5116	1.01392	0.97291	1.05667
Age at first nyaope use: median (IQR) (RR is per year of age)		20 (17-23)		19 (17-21)		0.0718	0.93996	0.87868	1.00551
Duration nyaope use (y): median (IQR) (RR is per year of use)		7 (5-10)		7 (4-10)		0.7867	1.00828	0.94981	1.07036
Method of nyaope use (IV vs smoking)	IV	42	68.8525	19	31.1475	0.2887	1.28916	0.80639	2.06097
	Smoking	113	75.8389	36	24.1611		1	reference
Use of cannabis without nyaope	No	131	74.8571	44	25.1429		1	reference
	Yes	24	68.5714	11	31.4286	0.4283	1.25	0.71967	2.17114
HIV status	HIV positive	18	62.069	11	37.931	0.1803	1.45222	0.84142	2.5064
	HIV negative	99	73.8806	35	26.1194		1	reference
	Unknown
OTI Drug Use
Nyaope	Abstinence
	Use
Cannabis	Abstinence	25	83.3333	5	16.6667		1	reference
	Use	130	72.2222	50	27.7778	0.23	1.66667	0.72377	3.83792
Other opiates	Abstinence
	Use
Alcohol	Abstinence	135	77.1429	40	22.8571		1	reference
	Use	20	57.1429	15	42.8571	0.0087	1.875	1.17247	2.99848
Crystal meth	Abstinence	131	73.1844	48	26.8156		1	reference
	Use	24	77.4194	7	22.5806	0.628	0.84207	0.42013	1.68776
Cocaine	Abstinence	125	76.2195	39	23.7805		1	reference
	Use	30	65.2174	16	34.7826	0.1215	1.46265	0.90388	2.36685
Hallucinogens	Abstinence
	Use
Tranquilisers	Abstinence
	Use
Mandrax	Abstinence	128	73.9884	45	26.0116		1	reference
	Use	27	72.973	10	27.027	0.8981	1.03904	0.57823	1.86707
Inhalants	Abstinence
	Use
Tobacco	Abstinence
	Use
Number of substances (from OTI) (excl. tobacco) (grouped)	0
	1	15	83.3333	3	16.6667		1	reference
	2	68	74.7253	23	25.2747	0.4547	1.51648	0.50898	4.51825
	3 or more	72	71.2871	29	28.7129	0.3226	1.72277	0.58638	5.0615
Nyaope and/or cannabis user ONLY	No	78	71.5596	31	28.4404	0.4429	1.19687	0.7563	1.89407
	Yes	77	76.2376	24	23.7624		1	reference
OTI Injecting and Sexual Practice
OTI injecting subtotal: median (IQR) (RR is per point)		0 (0-12)		0 (0-10)		0.4847	1.00973	0.98268	1.03751
OTI sexual behaviour subtotal: median (IQR) (RR is per point)		2 (0-5)		2 (0-6)		0.0141	1.05661	1.01114	1.10412
OTI Injecting and Sexual behaviour total: median (IQR) (RR is per point)		5 (0-13)		6 (0-14)		0.096	1.01754	0.99692	1.03859
IV user	Non-user (no times injected)	111	75.5102	36	24.4898		1	reference
	IV user (injected at least once in last month)	44	69.8413	19	30.1587	0.3862	1.23148	0.76896	1.97221
Sexual partner/s	No	78	79.5918	20	20.4082		1	reference
	Yes	77	68.75	35	31.25	0.0805	1.53125	0.94956	2.46928
OTI Social Functioning
OTI Social Functioning total: median (IQR) (RR is per point)		26 (22-29)		27 (22-31)		<.0001	1.09504	1.05701	1.13444
OTI Crime
OTI Crime total: median (IQR) (RR is per point)		3 (1-5)		4 (2-7)		0.0211	1.0739	1.01077	1.14097
Engaged in crime	No	28	77.7778	8	22.2222		1	reference
	Yes	127	72.9885	47	27.0115	0.5611	1.21552	0.62942	2.34737
OTI General Health
OTI General Health total: median (IQR) (RR is per point)		19 (14-24)		24 (22-30)		<.0001	1.07207	1.03929	1.10589
MINI
Mental illness (excl. ASPD)	No	92	79.3103	24	20.6897		1	reference
	Yes	63	67.0213	31	32.9787	0.0461	1.59397	1.00801	2.52056
3m FU information
CHU
Participant history
Employment status	Employed	68	73.913	24	26.087		1	reference
	Unemployed	86	73.5043	31	26.4957	0.9469	1.01567	0.64272	1.60503
	Scholar
OTI Drug Use
Nyaope	Abstinence	63	82.8947	13	17.1053		1	reference
	Use	92	68.6567	42	31.3433	0.0324	1.83238	1.05218	3.19109
Cannabis	Abstinence	47	82.4561	10	17.5439		1	reference
	Use	108	70.5882	45	29.4118	0.0991	1.67647	0.90726	3.09783
Other opiates	Abstinence
	Use
Alcohol	Abstinence	60	65.9341	31	34.0659		1	reference
	Use	95	79.8319	24	20.1681	0.0248	0.59203	0.3746	0.93566
Crystal meth	Abstinence	124	76.5432	38	23.4568		1	reference
	Use	31	64.5833	17	35.4167	0.0875	1.50987	0.94126	2.42198
Cocaine	Abstinence	133	76.8786	40	23.1214		1	reference
	Use	22	59.4595	15	40.5405	0.0206	1.75338	1.08985	2.82088
Hallucinogens	Abstinence
	Use
Tranquilisers	Abstinence
	Use
Mandrax	Abstinence	130	74.7126	44	25.2874		1	reference
	Use	25	69.4444	11	30.5556	0.5037	1.20833	0.69385	2.10431
Inhalants	Abstinence
	Use
Tobacco	Abstinence
	Use
Number of substances (from OTI) (excl. tobacco) (grouped)	0-1	36	80	9	20		1	reference
	2	43	81.1321	10	18.8679	0.8876	0.9434	0.42045	2.11678
	3 or more	76	67.8571	36	32.1429	0.1483	1.60714	0.84462	3.05808
Nyaope and/or cannabis user ONLY	No	129	73.2955	47	26.7045	0.7042	1.13494	0.5904	2.18172
	Yes	26	76.4706	8	23.5294		1	reference
OTI Injecting and Sexual Practice
OTI injecting subtotal: median (IQR) (RR is per point)		0 (0-0)		0 (0-0)		0.0191	1.03597	1.00579	1.06705
OTI sexual behaviour subtotal: median (IQR) (RR is per point)		3 (0-6)		2 (0-4)		0.0356	1.06551	1.00429	1.13046
OTI Injecting and Sexual behaviour total: median (IQR) (RR is per point)		4 (2-7)		4 (0-7)		0.0029	1.03739	1.01259	1.06279
IV user	Non-user (no times injected)	140	76.5027	43	23.4973		1	reference
	IV user (injected at least once in last month)	15	55.5556	12	44.4444	0.0118	1.89147	1.15163	3.10661
Sexual partner/s	No	44	73.3333	16	26.6667		1	reference
	Yes	111	74	39	26	0.9208	0.975	0.59199	1.60582
OTI Social Functioning
OTI Social Functioning total: median (IQR) (RR is per point)		22 (18-25)		23 (19-28)		<.0001	1.09542	1.06022	1.13179
OTI Crime
OTI Crime total: median (IQR) (RR is per point)		0 (0-1)		0 (0-3)		0.0069	1.08937	1.02373	1.15923
Engaged in crime	No	109	75.6944	35	24.3056		1	reference
	Yes	46	69.697	20	30.303	0.3534	1.24675	0.78252	1.98639
OTI General Health
OTI General Health total: median (IQR) (RR is per point)		9 (4-17)		14 (5-22)		<.0001	1.05195	1.03239	1.07187
MINI
Mental illness	No	112	87.5	16	12.5		1	reference
	Yes	43	52.439	39	47.561	<.0001	3.80488	2.28117	6.34636
FU interview
Aftercare programme	No	92	76.6667	28	23.3333		1	reference
	Yes	63	70	27	30	0.2764	1.28571	0.81774	2.02149
Methadone treatment after rehab	No
	Yes
Attended in-patient rehab	No
	Yes
